# Supplementary material for: A Low-Sugar Flavored Beverage Improves Fluid Intake in Children During Exercise in the Heat
Source: Nutrients. 2025 Jul 24;17(15):2418. doi: 10.3390/nu17152418 (PMC12348641; doi:10.3390/nu17152418)
Supplement: Supplementary file 1 [file nutrients-17-02418-s001.zip]

Archive with 1 entries (1 files):
- nutrients-3758119-supplementary.pdf
